# Supplementary material for: Three-Dimensional Printed Biomimetic Robotic Fish for Dynamic Monitoring of Water Quality in Aquaculture
Source: Micromachines (Basel). 2023 Aug 10;14(8):1578. doi: 10.3390/mi14081578 (PMC10456635; doi:10.3390/mi14081578)
Supplement: Supplementary file 1 [file micromachines-14-01578-s001.zip]

Archive with 1 entries (1 files):
- micromachines-2516428 - Supplementary file - Highlighted.pdf
